# Supplementary material for: Infant Nasopharyngeal Microbiota Subphenotypes and Early Childhood Lung Function: Evidence from a Rural Ghanaian Pregnancy Cohort
Source: Int J Environ Res Public Health. 2021 Jul 7;18(14):7276. doi: 10.3390/ijerph18147276 (PMC8305530; doi:10.3390/ijerph18147276)
Supplement: Supplementary file 1 [file ijerph-18-07276-s001.zip]

Archive with 1 entries (1 files):
- ijerph-1241687-supplementary.pdf
